# Supplementary material for: Assessing the Present and Future Habitat Suitability of Caligus rogercresseyi (Boxshall and Bravo, 2000) for Salmon Farming in Southern Chile
Source: Front Vet Sci. 2021 Feb 9;7:615039. doi: 10.3389/fvets.2020.615039 (PMC7900137; doi:10.3389/fvets.2020.615039)
Supplement: Supplementary file 1 [file Data_Sheet_1.CSV]

species	dd long	dd lat
c_rogergresseyi	-73.46944444	-42.12527778
c_rogergresseyi	-73.46944444	-42.12527778
c_rogergresseyi	-73.46944444	-42.12527778
c_rogergresseyi	-73.46944444	-42.12527778
c_rogergresseyi	-73.46944444	-42.12527778
c_rogergresseyi	-73.46944444	-42.12527778
c_rogergresseyi	-73.46944444	-42.12527778
c_rogergresseyi	-73.46944444	-42.12527778
c_rogergresseyi	-73.35166667	-41.77305556
c_rogergresseyi	-73.35166667	-41.77305556
c_rogergresseyi	-73.35166667	-41.77305556
c_rogergresseyi	-73.35166667	-41.77305556
c_rogergresseyi	-73.68222222	-42.65305556
c_rogergresseyi	-73.3975	-42.20611111
c_rogergresseyi	-73.3975	-42.20611111
c_rogergresseyi	-73.3975	-42.20611111
c_rogergresseyi	-73.3975	-42.20611111
c_rogergresseyi	-73.3975	-42.20611111
c_rogergresseyi	-73.3975	-42.20611111
c_rogergresseyi	-73.3975	-42.20611111
c_rogergresseyi	-73.3975	-42.20611111
c_rogergresseyi	-73.3975	-42.20611111
c_rogergresseyi	-73.3975	-42.20611111
c_rogergresseyi	-73.3975	-42.20611111
c_rogergresseyi	-73.3975	-42.20611111
c_rogergresseyi	-73.3975	-42.20611111
c_rogergresseyi	-73.3975	-42.20611111
c_rogergresseyi	-73.3975	-42.20611111
c_rogergresseyi	-73.3975	-42.20611111
c_rogergresseyi	-73.3975	-42.20611111
c_rogergresseyi	-73.3975	-42.20611111
c_rogergresseyi	-72.99833333	-41.67777778
c_rogergresseyi	-73.51777778	-42.43194444
c_rogergresseyi	-73.50277778	-42.4575
c_rogergresseyi	-73.50277778	-42.4575
c_rogergresseyi	-73.50277778	-42.4575
c_rogergresseyi	-73.50277778	-42.4575
c_rogergresseyi	-73.50277778	-42.4575
c_rogergresseyi	-73.50277778	-42.4575
c_rogergresseyi	-73.50277778	-42.4575
c_rogergresseyi	-73.50277778	-42.4575
c_rogergresseyi	-73.50277778	-42.4575
c_rogergresseyi	-73.50277778	-42.4575
c_rogergresseyi	-73.50277778	-42.4575
c_rogergresseyi	-73.50277778	-42.4575
c_rogergresseyi	-73.50277778	-42.4575
c_rogergresseyi	-73.43833333	-42.43666667
c_rogergresseyi	-73.43833333	-42.43666667
c_rogergresseyi	-73.43833333	-42.43666667
c_rogergresseyi	-73.43833333	-42.43666667
c_rogergresseyi	-73.43833333	-42.43666667
c_rogergresseyi	-73.43833333	-42.43666667
c_rogergresseyi	-73.43833333	-42.43666667
c_rogergresseyi	-73.43833333	-42.43666667
c_rogergresseyi	-73.43833333	-42.43666667
c_rogergresseyi	-73.45555556	-42.39611111
c_rogergresseyi	-73.45555556	-42.39611111
c_rogergresseyi	-73.45555556	-42.39611111
c_rogergresseyi	-73.45555556	-42.39611111
c_rogergresseyi	-73.45555556	-42.39611111
c_rogergresseyi	-73.45555556	-42.39611111
c_rogergresseyi	-73.45555556	-42.39611111
c_rogergresseyi	-73.45555556	-42.39611111
c_rogergresseyi	-72.99666667	-41.715
c_rogergresseyi	-72.99666667	-41.715
c_rogergresseyi	-72.99666667	-41.715
c_rogergresseyi	-72.99666667	-41.715
c_rogergresseyi	-72.99666667	-41.715
c_rogergresseyi	-72.99666667	-41.715
c_rogergresseyi	-72.99666667	-41.715
c_rogergresseyi	-73.32833333	-42.60361111
c_rogergresseyi	-73.32833333	-42.60361111
c_rogergresseyi	-73.32833333	-42.60361111
c_rogergresseyi	-73.32833333	-42.60361111
c_rogergresseyi	-72.65277778	-41.73861111
c_rogergresseyi	-72.65277778	-41.73861111
c_rogergresseyi	-72.65277778	-41.73861111
c_rogergresseyi	-72.65277778	-41.73861111
c_rogergresseyi	-72.65277778	-41.73861111
c_rogergresseyi	-72.65277778	-41.73861111
c_rogergresseyi	-72.65277778	-41.73861111
c_rogergresseyi	-72.65277778	-41.73861111
c_rogergresseyi	-72.78944444	-41.52361111
c_rogergresseyi	-72.78944444	-41.52361111
c_rogergresseyi	-73.60055556	-42.56611111
c_rogergresseyi	-73.60055556	-42.56611111
c_rogergresseyi	-73.60055556	-42.56611111
c_rogergresseyi	-73.60055556	-42.56611111
c_rogergresseyi	-73.60055556	-42.56611111
c_rogergresseyi	-73.60055556	-42.56611111
c_rogergresseyi	-73.60055556	-42.56611111
c_rogergresseyi	-73.60055556	-42.56611111
c_rogergresseyi	-73.60055556	-42.56611111
c_rogergresseyi	-73.60055556	-42.56611111
c_rogergresseyi	-73.60055556	-42.56611111
c_rogergresseyi	-73.60055556	-42.56611111
c_rogergresseyi	-73.30888889	-42.30555556
c_rogergresseyi	-73.30888889	-42.30555556
c_rogergresseyi	-73.30888889	-42.30555556
c_rogergresseyi	-73.30888889	-42.30555556
c_rogergresseyi	-73.35833333	-42.42611111
c_rogergresseyi	-73.35833333	-42.42611111
c_rogergresseyi	-73.35833333	-42.42611111
c_rogergresseyi	-73.35833333	-42.42611111
c_rogergresseyi	-73.35833333	-42.42611111
c_rogergresseyi	-73.35833333	-42.42611111
c_rogergresseyi	-73.35833333	-42.42611111
c_rogergresseyi	-73.35833333	-42.42611111
c_rogergresseyi	-73.41777778	-42.52611111
c_rogergresseyi	-73.41777778	-42.52611111
c_rogergresseyi	-73.41777778	-42.52611111
c_rogergresseyi	-73.41777778	-42.52611111
c_rogergresseyi	-73.41777778	-42.52611111
c_rogergresseyi	-73.41777778	-42.52611111
c_rogergresseyi	-73.41777778	-42.52611111
c_rogergresseyi	-73.27944444	-42.40611111
c_rogergresseyi	-73.27944444	-42.40611111
c_rogergresseyi	-73.27944444	-42.40611111
c_rogergresseyi	-73.27944444	-42.40611111
c_rogergresseyi	-73.27944444	-42.40611111
c_rogergresseyi	-73.27944444	-42.40611111
c_rogergresseyi	-73.39222222	-42.57388889
c_rogergresseyi	-73.39222222	-42.57388889
c_rogergresseyi	-73.39222222	-42.57388889
c_rogergresseyi	-73.39222222	-42.57388889
c_rogergresseyi	-72.76916667	-42.88111111
c_rogergresseyi	-72.76916667	-42.88111111
c_rogergresseyi	-72.76916667	-42.88111111
c_rogergresseyi	-72.76916667	-42.88111111
c_rogergresseyi	-72.75722222	-41.81527778
c_rogergresseyi	-72.75722222	-41.81527778
c_rogergresseyi	-72.75722222	-41.81527778
c_rogergresseyi	-72.75722222	-41.81527778
c_rogergresseyi	-72.75722222	-41.81527778
c_rogergresseyi	-72.75722222	-41.81527778
c_rogergresseyi	-72.75722222	-41.81527778
c_rogergresseyi	-72.75722222	-41.81527778
c_rogergresseyi	-72.75722222	-41.81527778
c_rogergresseyi	-73.45472222	-42.64472222
c_rogergresseyi	-73.45472222	-42.64472222
c_rogergresseyi	-73.45472222	-42.64472222
c_rogergresseyi	-73.45472222	-42.64472222
c_rogergresseyi	-73.45472222	-42.64472222
c_rogergresseyi	-73.01083333	-42.73694444
c_rogergresseyi	-73.01083333	-42.73694444
c_rogergresseyi	-73.01083333	-42.73694444
c_rogergresseyi	-73.01083333	-42.73694444
c_rogergresseyi	-73.01083333	-42.73694444
c_rogergresseyi	-73.01083333	-42.73694444
c_rogergresseyi	-73.01083333	-42.73694444
c_rogergresseyi	-73.01083333	-42.73694444
c_rogergresseyi	-73.01083333	-42.73694444
c_rogergresseyi	-73.01083333	-42.73694444
c_rogergresseyi	-73.01083333	-42.73694444
c_rogergresseyi	-72.68972222	-41.76944444
c_rogergresseyi	-72.55555556	-42.13638889
c_rogergresseyi	-72.55555556	-42.13638889
c_rogergresseyi	-72.43388889	-42.37083333
c_rogergresseyi	-72.43388889	-42.37083333
c_rogergresseyi	-72.43388889	-42.37083333
c_rogergresseyi	-72.43388889	-42.37083333
c_rogergresseyi	-72.43388889	-42.37083333
c_rogergresseyi	-72.43388889	-42.37083333
c_rogergresseyi	-72.88722222	-41.70611111
c_rogergresseyi	-72.88722222	-41.70611111
c_rogergresseyi	-72.59777778	-42.10083333
c_rogergresseyi	-73.06444444	-42.70916667
c_rogergresseyi	-73.06444444	-42.70916667
c_rogergresseyi	-73.42916667	-42.43888889
c_rogergresseyi	-73.05611111	-42.62361111
c_rogergresseyi	-72.81638889	-42.85194444
c_rogergresseyi	-72.81638889	-42.85194444
c_rogergresseyi	-72.81638889	-42.85194444
c_rogergresseyi	-72.81638889	-42.85194444
c_rogergresseyi	-72.81638889	-42.85194444
c_rogergresseyi	-72.81638889	-42.85194444
c_rogergresseyi	-72.81638889	-42.85194444
c_rogergresseyi	-72.81638889	-42.85194444
c_rogergresseyi	-72.81638889	-42.85194444
c_rogergresseyi	-72.81638889	-42.85194444
c_rogergresseyi	-72.81638889	-42.85194444
c_rogergresseyi	-72.81638889	-42.85194444
c_rogergresseyi	-72.81638889	-42.85194444
c_rogergresseyi	-72.81638889	-42.85194444
c_rogergresseyi	-72.81638889	-42.85194444
c_rogergresseyi	-72.81638889	-42.85194444
c_rogergresseyi	-72.81638889	-42.85194444
c_rogergresseyi	-72.81638889	-42.85194444
c_rogergresseyi	-72.81638889	-42.85194444
c_rogergresseyi	-72.81638889	-42.85194444
c_rogergresseyi	-72.81638889	-42.85194444
c_rogergresseyi	-72.81638889	-42.85194444
c_rogergresseyi	-72.81638889	-42.85194444
c_rogergresseyi	-72.81027778	-42.95916667
c_rogergresseyi	-72.81027778	-42.95916667
c_rogergresseyi	-72.81027778	-42.95916667
c_rogergresseyi	-72.81027778	-42.95916667
c_rogergresseyi	-72.81027778	-42.95916667
c_rogergresseyi	-72.81027778	-42.95916667
c_rogergresseyi	-73.09555556	-42.3225
c_rogergresseyi	-73.44694444	-43.03416667
c_rogergresseyi	-73.44694444	-43.03416667
c_rogergresseyi	-73.44694444	-43.03416667
c_rogergresseyi	-73.44694444	-43.03416667
c_rogergresseyi	-73.44694444	-43.03416667
c_rogergresseyi	-73.44694444	-43.03416667
c_rogergresseyi	-73.44694444	-43.03416667
c_rogergresseyi	-73.44694444	-43.03416667
c_rogergresseyi	-73.44694444	-43.03416667
c_rogergresseyi	-73.44694444	-43.03416667
c_rogergresseyi	-72.79888889	-43.02305556
c_rogergresseyi	-73.23472222	-42.59222222
c_rogergresseyi	-73.23472222	-42.59222222
c_rogergresseyi	-72.67194444	-42.47444444
c_rogergresseyi	-72.67194444	-42.47444444
c_rogergresseyi	-72.67194444	-42.47444444
c_rogergresseyi	-72.67194444	-42.47444444
c_rogergresseyi	-72.67194444	-42.47444444
c_rogergresseyi	-72.67194444	-42.47444444
c_rogergresseyi	-72.67194444	-42.47444444
c_rogergresseyi	-72.89583333	-44.6275
c_rogergresseyi	-72.71722222	-44.5725
c_rogergresseyi	-72.91166667	-44.77194444
c_rogergresseyi	-72.91166667	-44.77194444
c_rogergresseyi	-72.91166667	-44.77194444
c_rogergresseyi	-72.89444444	-44.75888889
c_rogergresseyi	-72.89444444	-44.75888889
c_rogergresseyi	-72.89444444	-44.75888889
c_rogergresseyi	-72.89444444	-44.75888889
c_rogergresseyi	-72.89444444	-44.75888889
c_rogergresseyi	-72.89444444	-44.75888889
c_rogergresseyi	-72.89444444	-44.75888889
c_rogergresseyi	-72.89444444	-44.75888889
c_rogergresseyi	-72.89444444	-44.75888889
c_rogergresseyi	-72.89444444	-44.75888889
c_rogergresseyi	-72.89444444	-44.75888889
c_rogergresseyi	-72.89444444	-44.75888889
c_rogergresseyi	-72.82861111	-44.645
c_rogergresseyi	-72.82861111	-44.645
c_rogergresseyi	-72.67194444	-44.62055556
c_rogergresseyi	-72.67194444	-44.62055556
c_rogergresseyi	-72.67194444	-44.62055556
c_rogergresseyi	-72.67194444	-44.62055556
c_rogergresseyi	-72.67194444	-44.62055556
c_rogergresseyi	-72.67194444	-44.62055556
c_rogergresseyi	-72.92305556	-44.60638889
c_rogergresseyi	-72.92305556	-44.60638889
c_rogergresseyi	-72.92305556	-44.60638889
c_rogergresseyi	-72.92305556	-44.60638889
c_rogergresseyi	-72.92305556	-44.60638889
c_rogergresseyi	-73.34805556	-44.81805556
c_rogergresseyi	-73.34805556	-44.81805556
c_rogergresseyi	-73.34805556	-44.81805556
c_rogergresseyi	-73.34805556	-44.81805556
c_rogergresseyi	-73.34805556	-44.81805556
c_rogergresseyi	-73.34805556	-44.81805556
c_rogergresseyi	-73.34805556	-44.81805556
c_rogergresseyi	-73.34805556	-44.81805556
c_rogergresseyi	-73.58027778	-46.22611111
c_rogergresseyi	-73.58027778	-46.22611111
c_rogergresseyi	-73.58027778	-46.22611111
c_rogergresseyi	-73.58027778	-46.22611111
c_rogergresseyi	-73.58027778	-46.22611111
c_rogergresseyi	-72.87777778	-44.38305556
c_rogergresseyi	-72.87777778	-44.38305556
c_rogergresseyi	-72.83888889	-44.4
c_rogergresseyi	-73.64527778	-44.57722222
c_rogergresseyi	-73.61055556	-46.31833333
c_rogergresseyi	-73.61055556	-46.31833333
c_rogergresseyi	-72.79138889	-44.68
c_rogergresseyi	-73.6975	-44.53416667
c_rogergresseyi	-73.6975	-44.53416667
c_rogergresseyi	-72.74472222	-44.59805556
c_rogergresseyi	-72.74472222	-44.59805556
c_rogergresseyi	-72.74472222	-44.59805556
c_rogergresseyi	-72.74472222	-44.59805556
c_rogergresseyi	-73.05444444	-44.91888889
c_rogergresseyi	-73.05444444	-44.91888889
c_rogergresseyi	-73.05444444	-44.91888889
c_rogergresseyi	-73.05444444	-44.91888889
c_rogergresseyi	-73.05444444	-44.91888889
c_rogergresseyi	-73.05444444	-44.91888889
c_rogergresseyi	-73.05444444	-44.91888889
c_rogergresseyi	-73.05444444	-44.91888889
c_rogergresseyi	-73.05444444	-44.91888889
c_rogergresseyi	-73.05444444	-44.91888889
c_rogergresseyi	-73.05444444	-44.91888889
c_rogergresseyi	-73.05444444	-44.91888889
c_rogergresseyi	-73.05444444	-44.91888889
c_rogergresseyi	-73.05444444	-44.91888889
c_rogergresseyi	-73.05444444	-44.91888889
c_rogergresseyi	-73.05444444	-44.91888889
c_rogergresseyi	-73.1775	-44.94972222
c_rogergresseyi	-73.1775	-44.94972222
c_rogergresseyi	-73.1775	-44.94972222
c_rogergresseyi	-73.1775	-44.94972222
c_rogergresseyi	-73.1775	-44.94972222
c_rogergresseyi	-73.1775	-44.94972222
c_rogergresseyi	-73.1775	-44.94972222
c_rogergresseyi	-73.1775	-44.94972222
c_rogergresseyi	-73.41833333	-45.31805556
c_rogergresseyi	-73.41833333	-45.31805556
c_rogergresseyi	-72.81277778	-44.38388889
c_rogergresseyi	-72.81277778	-44.38388889
c_rogergresseyi	-72.81277778	-44.38388889
c_rogergresseyi	-72.81277778	-44.38388889
c_rogergresseyi	-72.81277778	-44.38388889
c_rogergresseyi	-72.81277778	-44.38388889
c_rogergresseyi	-72.81277778	-44.38388889
c_rogergresseyi	-72.81277778	-44.38388889
c_rogergresseyi	-72.81277778	-44.38388889
c_rogergresseyi	-72.81277778	-44.38388889
c_rogergresseyi	-72.81277778	-44.38388889
c_rogergresseyi	-72.81277778	-44.38388889
c_rogergresseyi	-73.84527778	-45.4575
c_rogergresseyi	-73.89388889	-45.45111111
c_rogergresseyi	-73.89388889	-45.45111111
c_rogergresseyi	-73.89388889	-45.45111111
c_rogergresseyi	-73.88888889	-44.51888889
c_rogergresseyi	-73.88888889	-44.51888889
c_rogergresseyi	-73.88888889	-44.51888889
c_rogergresseyi	-73.88888889	-44.51888889
c_rogergresseyi	-73.88888889	-44.51888889
c_rogergresseyi	-73.88888889	-44.51888889
c_rogergresseyi	-73.88888889	-44.51888889
c_rogergresseyi	-73.88888889	-44.51888889
c_rogergresseyi	-73.88888889	-44.51888889
c_rogergresseyi	-73.88888889	-44.51888889
c_rogergresseyi	-73.88888889	-44.51888889
c_rogergresseyi	-74.045	-45.42916667
c_rogergresseyi	-74.045	-45.42916667
c_rogergresseyi	-74.68861111	-45.81305556
c_rogergresseyi	-74.68861111	-45.81305556
c_rogergresseyi	-74.68861111	-45.81305556
c_rogergresseyi	-74.68861111	-45.81305556
c_rogergresseyi	-74.09777778	-45.03055556
c_rogergresseyi	-74.09777778	-45.03055556
c_rogergresseyi	-74.02222222	-45.21388889
c_rogergresseyi	-74.02222222	-45.21388889
c_rogergresseyi	-74.02222222	-45.21388889
c_rogergresseyi	-74.03861111	-45.03027778
c_rogergresseyi	-74.03861111	-45.03027778
c_rogergresseyi	-74.25833333	-45.13333333
c_rogergresseyi	-74.25833333	-45.13333333
c_rogergresseyi	-74.50944444	-45.59055556
c_rogergresseyi	-73.54083333	-45.35666667
c_rogergresseyi	-73.54083333	-45.35666667
c_rogergresseyi	-74.19277778	-44.35833333
c_rogergresseyi	-74.19277778	-44.35833333
c_rogergresseyi	-74.19277778	-44.35833333
c_rogergresseyi	-74.19277778	-44.35833333
c_rogergresseyi	-73.64194444	-44.39722222
c_rogergresseyi	-73.80694444	-44.1625
c_rogergresseyi	-73.80694444	-44.1625
c_rogergresseyi	-73.80694444	-44.1625
c_rogergresseyi	-74.26888889	-45.69388889
c_rogergresseyi	-73.80694444	-44.1625
c_rogergresseyi	-73.64111111	-44.34638889
c_rogergresseyi	-73.64111111	-44.34638889
c_rogergresseyi	-73.61583333	-44.7225
c_rogergresseyi	-73.54083333	-45.35666667
c_rogergresseyi	-73.54083333	-45.35666667
c_rogergresseyi	-73.54083333	-45.35666667
c_rogergresseyi	-73.54083333	-45.35666667
c_rogergresseyi	-73.54083333	-45.35666667
c_rogergresseyi	-73.99222222	-44.44777778
c_rogergresseyi	-73.99222222	-44.44777778
c_rogergresseyi	-74.24027778	-44.23833333
c_rogergresseyi	-73.5875	-42.93527778
c_rogergresseyi	-73.5875	-42.93527778
c_rogergresseyi	-73.5875	-42.93527778
c_rogergresseyi	-73.5875	-42.93527778
c_rogergresseyi	-73.5875	-42.93527778
c_rogergresseyi	-73.5875	-42.93527778
c_rogergresseyi	-73.5875	-42.93527778
c_rogergresseyi	-73.5875	-42.93527778
c_rogergresseyi	-73.5875	-42.93527778
c_rogergresseyi	-73.5875	-42.93527778
c_rogergresseyi	-73.5875	-42.93527778
c_rogergresseyi	-73.5875	-42.93527778
c_rogergresseyi	-73.5875	-42.93527778
c_rogergresseyi	-73.5875	-42.93527778
c_rogergresseyi	-73.5875	-42.93527778
c_rogergresseyi	-73.5875	-42.93527778
c_rogergresseyi	-73.5875	-42.93527778
c_rogergresseyi	-73.5875	-42.93527778
c_rogergresseyi	-73.5875	-42.93527778
c_rogergresseyi	-73.5875	-42.93527778
c_rogergresseyi	-73.5875	-42.93527778
c_rogergresseyi	-73.5875	-42.93527778
c_rogergresseyi	-73.5875	-42.93527778
c_rogergresseyi	-73.5875	-42.93527778
c_rogergresseyi	-73.5875	-42.93527778
c_rogergresseyi	-73.5875	-42.93527778
c_rogergresseyi	-73.5875	-42.93527778
c_rogergresseyi	-73.5875	-42.93527778
c_rogergresseyi	-73.5875	-42.93527778
c_rogergresseyi	-73.5875	-42.93527778
c_rogergresseyi	-73.5875	-42.93527778
c_rogergresseyi	-73.5875	-42.93527778
c_rogergresseyi	-73.5875	-42.93527778
c_rogergresseyi	-73.5875	-42.93527778
c_rogergresseyi	-73.5875	-42.93527778
c_rogergresseyi	-73.5875	-42.93527778
c_rogergresseyi	-73.5875	-42.93527778
c_rogergresseyi	-73.5875	-42.93527778
c_rogergresseyi	-73.5875	-42.93527778
c_rogergresseyi	-73.5875	-42.93527778
c_rogergresseyi	-73.5875	-42.93527778
c_rogergresseyi	-73.5875	-42.93527778
c_rogergresseyi	-73.5875	-42.93527778
c_rogergresseyi	-73.5875	-42.93527778
c_rogergresseyi	-73.5875	-42.93527778
c_rogergresseyi	-73.5875	-42.93527778
c_rogergresseyi	-73.5875	-42.93527778
c_rogergresseyi	-73.5875	-42.93527778
c_rogergresseyi	-73.5875	-42.93527778
c_rogergresseyi	-73.5875	-42.93527778
c_rogergresseyi	-73.5875	-42.93527778
c_rogergresseyi	-73.5875	-42.93527778
c_rogergresseyi	-73.5875	-42.93527778
c_rogergresseyi	-73.5875	-42.93527778
c_rogergresseyi	-73.5875	-42.93527778
c_rogergresseyi	-73.5875	-42.93527778
c_rogergresseyi	-73.5875	-42.93527778
c_rogergresseyi	-73.5875	-42.93527778
c_rogergresseyi	-73.5875	-42.93527778
c_rogergresseyi	-73.5875	-42.93527778
c_rogergresseyi	-73.5875	-42.93527778
c_rogergresseyi	-73.5875	-42.93527778
c_rogergresseyi	-73.5875	-42.93527778
c_rogergresseyi	-73.5875	-42.93527778
c_rogergresseyi	-73.5875	-42.93527778
c_rogergresseyi	-73.5875	-42.93527778
c_rogergresseyi	-73.5875	-42.93527778
c_rogergresseyi	-73.5875	-42.93527778
c_rogergresseyi	-73.5875	-42.93527778
c_rogergresseyi	-73.5875	-42.93527778
c_rogergresseyi	-73.5875	-42.93527778
c_rogergresseyi	-73.5875	-42.93527778
c_rogergresseyi	-73.5875	-42.93527778
c_rogergresseyi	-73.5875	-42.93527778
c_rogergresseyi	-73.5875	-42.93527778
c_rogergresseyi	-73.5875	-42.93527778
c_rogergresseyi	-73.5875	-42.93527778
c_rogergresseyi	-73.5875	-42.93527778
c_rogergresseyi	-73.5875	-42.93527778
c_rogergresseyi	-73.5875	-42.93527778
c_rogergresseyi	-73.5875	-42.93527778
c_rogergresseyi	-73.5875	-42.93527778
c_rogergresseyi	-73.5875	-42.93527778
c_rogergresseyi	-73.5875	-42.93527778
c_rogergresseyi	-73.5875	-42.93527778
c_rogergresseyi	-73.5875	-42.93527778
c_rogergresseyi	-73.5875	-42.93527778
c_rogergresseyi	-73.5875	-42.93527778
c_rogergresseyi	-73.5875	-42.93527778
c_rogergresseyi	-73.5875	-42.93527778
c_rogergresseyi	-73.5875	-42.93527778
c_rogergresseyi	-73.5875	-42.93527778
c_rogergresseyi	-73.5875	-42.93527778
c_rogergresseyi	-73.5875	-42.93527778
c_rogergresseyi	-73.5875	-42.93527778
c_rogergresseyi	-73.5875	-42.93527778
c_rogergresseyi	-73.5875	-42.93527778
c_rogergresseyi	-73.5875	-42.93527778
c_rogergresseyi	-73.5875	-42.93527778
c_rogergresseyi	-73.5875	-42.93527778
c_rogergresseyi	-73.5875	-42.93527778
c_rogergresseyi	-73.5875	-42.93527778
c_rogergresseyi	-73.5875	-42.93527778
c_rogergresseyi	-73.5875	-42.93527778
c_rogergresseyi	-73.5875	-42.93527778
c_rogergresseyi	-73.5875	-42.93527778
c_rogergresseyi	-73.5875	-42.93527778
c_rogergresseyi	-73.5875	-42.93527778
c_rogergresseyi	-73.5875	-42.93527778
c_rogergresseyi	-73.5875	-42.93527778
c_rogergresseyi	-73.5875	-42.93527778
c_rogergresseyi	-73.5875	-42.93527778
c_rogergresseyi	-73.5875	-42.93527778
c_rogergresseyi	-73.5875	-42.93527778
c_rogergresseyi	-73.5875	-42.93527778
c_rogergresseyi	-73.5875	-42.93527778
c_rogergresseyi	-73.5875	-42.93527778
c_rogergresseyi	-73.5875	-42.93527778
c_rogergresseyi	-73.5875	-42.93527778
c_rogergresseyi	-73.5875	-42.93527778
c_rogergresseyi	-73.5875	-42.93527778
c_rogergresseyi	-73.5875	-42.93527778
c_rogergresseyi	-73.5875	-42.93527778
c_rogergresseyi	-73.5875	-42.93527778
c_rogergresseyi	-73.5875	-42.93527778
c_rogergresseyi	-73.5875	-42.93527778
c_rogergresseyi	-73.5875	-42.93527778
c_rogergresseyi	-73.5875	-42.93527778
c_rogergresseyi	-73.5875	-42.93527778
c_rogergresseyi	-73.5875	-42.93527778
c_rogergresseyi	-73.5875	-42.93527778
c_rogergresseyi	-73.5875	-42.93527778
c_rogergresseyi	-73.5875	-42.93527778
c_rogergresseyi	-73.5875	-42.93527778
c_rogergresseyi	-73.5875	-42.93527778
c_rogergresseyi	-73.5875	-42.93527778
c_rogergresseyi	-73.5875	-42.93527778
c_rogergresseyi	-73.5875	-42.93527778
c_rogergresseyi	-73.5875	-42.93527778
c_rogergresseyi	-73.5875	-42.93527778
c_rogergresseyi	-73.5875	-42.93527778
c_rogergresseyi	-73.5875	-42.93527778
c_rogergresseyi	-73.5875	-42.93527778
c_rogergresseyi	-73.5875	-42.93527778
c_rogergresseyi	-73.5875	-42.93527778
c_rogergresseyi	-73.5875	-42.93527778
c_rogergresseyi	-73.5875	-42.93527778
c_rogergresseyi	-73.5875	-42.93527778
c_rogergresseyi	-73.5875	-42.93527778
c_rogergresseyi	-73.5875	-42.93527778
c_rogergresseyi	-73.5875	-42.93527778
c_rogergresseyi	-73.5875	-42.93527778
c_rogergresseyi	-73.5875	-42.93527778
c_rogergresseyi	-73.5875	-42.93527778
c_rogergresseyi	-73.5875	-42.93527778
c_rogergresseyi	-73.5875	-42.93527778
c_rogergresseyi	-73.5875	-42.93527778
c_rogergresseyi	-73.5875	-42.93527778
c_rogergresseyi	-73.5875	-42.93527778
c_rogergresseyi	-73.5875	-42.93527778
c_rogergresseyi	-73.5875	-42.93527778
c_rogergresseyi	-73.5875	-42.93527778
c_rogergresseyi	-73.5875	-42.93527778
c_rogergresseyi	-73.5875	-42.93527778
c_rogergresseyi	-73.5875	-42.93527778
c_rogergresseyi	-73.5875	-42.93527778
c_rogergresseyi	-73.5875	-42.93527778
c_rogergresseyi	-73.5875	-42.93527778
c_rogergresseyi	-73.5875	-42.93527778
c_rogergresseyi	-73.5875	-42.93527778
c_rogergresseyi	-73.5875	-42.93527778
c_rogergresseyi	-73.5875	-42.93527778
c_rogergresseyi	-73.5875	-42.93527778
c_rogergresseyi	-73.5875	-42.93527778
c_rogergresseyi	-73.5875	-42.93527778
c_rogergresseyi	-73.5875	-42.93527778
c_rogergresseyi	-73.5875	-42.93527778
c_rogergresseyi	-73.5875	-42.93527778
c_rogergresseyi	-73.5875	-42.93527778
c_rogergresseyi	-73.5875	-42.93527778
c_rogergresseyi	-73.5875	-42.93527778
c_rogergresseyi	-73.5875	-42.93527778
c_rogergresseyi	-73.5875	-42.93527778
c_rogergresseyi	-73.5875	-42.93527778
c_rogergresseyi	-73.5875	-42.93527778
c_rogergresseyi	-73.5875	-42.93527778
c_rogergresseyi	-73.5875	-42.93527778
c_rogergresseyi	-72.82861111	-44.645
c_rogergresseyi	-72.67194444	-44.62055556
c_rogergresseyi	-73.5875	-42.93527778
c_rogergresseyi	-73.5875	-42.93527778
c_rogergresseyi	-73.5875	-42.93527778
c_rogergresseyi	-73.5875	-42.93527778
c_rogergresseyi	-73.5875	-42.93527778
c_rogergresseyi	-73.5875	-42.93527778
c_rogergresseyi	-73.5875	-42.93527778
c_rogergresseyi	-73.5875	-42.93527778
c_rogergresseyi	-73.5875	-42.93527778
c_rogergresseyi	-73.5875	-42.93527778
c_rogergresseyi	-73.25638889	-44.02666667
c_rogergresseyi	-73.25638889	-44.02666667
c_rogergresseyi	-73.25638889	-44.02666667
c_rogergresseyi	-71.26805556	-54.02972222
c_rogergresseyi	-71.26805556	-54.02972222
c_rogergresseyi	-71.26805556	-54.02972222
c_rogergresseyi	-71.26805556	-54.02972222
c_rogergresseyi	-71.47805556	-54.48333333
c_rogergresseyi	-71.67555556	-54.46361111
c_rogergresseyi	-71.43888889	-53.98444444
c_rogergresseyi	-71.43888889	-53.98444444
c_rogergresseyi	-71.43888889	-53.98444444
c_rogergresseyi	-71.43888889	-53.98444444
c_rogergresseyi	-71.43888889	-53.98444444
c_rogergresseyi	-72.99666667	-41.715
c_rogergresseyi	-73.01083333	-42.73694444
c_rogergresseyi	-73.5875	-42.93527778
c_rogergresseyi	-73.45555556	-42.39611111
c_rogergresseyi	-72.78944444	-41.52361111
c_rogergresseyi	-72.76916667	-42.88111111
c_rogergresseyi	-72.55555556	-42.13638889
c_rogergresseyi	-73.42916667	-42.43888889
c_rogergresseyi	-72.67194444	-44.62055556
c_rogergresseyi	-73.1775	-44.94972222
c_rogergresseyi	-74.19277778	-44.35833333
c_rogergresseyi	-73.5875	-42.93527778
c_rogergresseyi	-73.5875	-42.93527778
c_rogergresseyi	-73.5875	-42.93527778
c_rogergresseyi	-73.5875	-42.93527778
c_rogergresseyi	-73.5875	-42.93527778
c_rogergresseyi	-73.5875	-42.93527778
c_rogergresseyi	-73.3975	-42.20611111
c_rogergresseyi	-73.43833333	-42.43666667
c_rogergresseyi	-72.83888889	-44.4
c_rogergresseyi	-73.05444444	-44.91888889
c_rogergresseyi	-73.54083333	-45.35666667
c_rogergresseyi	-73.5875	-42.93527778
c_rogergresseyi	-73.5875	-42.93527778
c_rogergresseyi	-73.5875	-42.93527778
c_rogergresseyi	-73.5875	-42.93527778
c_rogergresseyi	-73.5875	-42.93527778
c_rogergresseyi	-73.5875	-42.93527778
c_rogergresseyi	-73.5875	-42.93527778
c_rogergresseyi	-73.5875	-42.93527778
c_rogergresseyi	-73.5875	-42.93527778
c_rogergresseyi	-73.35166667	-41.77305556
c_rogergresseyi	-72.89444444	-44.75888889
c_rogergresseyi	-73.80694444	-44.1625
c_rogergresseyi	-73.3975	-42.20611111
c_rogergresseyi	-73.5875	-42.93527778
c_rogergresseyi	-74.68861111	-45.81305556
c_rogergresseyi	-73.5875	-42.93527778
c_rogergresseyi	-73.3975	-42.20611111
c_rogergresseyi	-73.39222222	-42.57388889
c_rogergresseyi	-73.01083333	-42.73694444
c_rogergresseyi	-73.5875	-42.93527778
c_rogergresseyi	-73.5875	-42.93527778
c_rogergresseyi	-73.21666667	-42.24944444
c_rogergresseyi	-73.80694444	-44.1625
c_rogergresseyi	-73.3975	-42.20611111
c_rogergresseyi	-73.44694444	-43.03416667
c_rogergresseyi	-73.42916667	-42.43888889
c_rogergresseyi	-73.5875	-42.93527778
c_rogergresseyi	-73.3975	-42.20611111
c_rogergresseyi	-73.45555556	-42.39611111
c_rogergresseyi	-73.3975	-42.20611111
c_rogergresseyi	-73.5875	-42.93527778
c_rogergresseyi	-72.75722222	-41.81527778
c_rogergresseyi	-72.81277778	-44.38388889
c_rogergresseyi	-72.81277778	-44.38388889
c_rogergresseyi	-73.43833333	-42.43666667
c_rogergresseyi	-73.35833333	-42.42611111
c_rogergresseyi	-73.46944444	-42.12527778
c_rogergresseyi	-73.35166667	-41.77305556
c_rogergresseyi	-73.43833333	-42.43666667
c_rogergresseyi	-72.99666667	-41.715
c_rogergresseyi	-72.99666667	-41.715
c_rogergresseyi	-73.43833333	-42.43666667
c_rogergresseyi	-72.99666667	-41.715
c_rogergresseyi	-73.5875	-42.93527778
c_rogergresseyi	-73.21666667	-42.24944444
c_rogergresseyi	-73.45472222	-42.64472222
c_rogergresseyi	-73.35166667	-41.77305556
c_rogergresseyi	-72.81638889	-42.85194444
c_rogergresseyi	-72.88722222	-41.70611111
c_rogergresseyi	-72.92305556	-44.60638889
c_rogergresseyi	-72.43388889	-42.37083333
c_rogergresseyi	-72.99833333	-41.67777778
c_rogergresseyi	-72.99666667	-41.715
c_rogergresseyi	-72.81277778	-44.38388889
c_rogergresseyi	-73.41777778	-42.52611111
c_rogergresseyi	-73.60055556	-42.56611111
c_rogergresseyi	-73.58027778	-46.22611111
c_rogergresseyi	-72.89444444	-44.75888889
c_rogergresseyi	-73.34805556	-44.81805556
c_rogergresseyi	-72.99666667	-41.715
c_rogergresseyi	-73.30888889	-42.30555556
c_rogergresseyi	-73.35166667	-41.77305556
c_rogergresseyi	-73.5875	-42.93527778
c_rogergresseyi	-72.65277778	-41.73861111
c_rogergresseyi	-73.88888889	-44.51888889
c_rogergresseyi	-73.39222222	-42.57388889
c_rogergresseyi	-73.35166667	-41.77305556
c_rogergresseyi	-72.74472222	-44.59805556
c_rogergresseyi	-72.81638889	-42.85194444
c_rogergresseyi	-72.81638889	-42.85194444
c_rogergresseyi	-73.01083333	-42.73694444
c_rogergresseyi	-72.99666667	-41.715
c_rogergresseyi	-73.46944444	-42.12527778
c_rogergresseyi	-73.46944444	-42.12527778
c_rogergresseyi	-73.32833333	-42.60361111
c_rogergresseyi	-73.58027778	-46.22611111
c_rogergresseyi	-72.81638889	-42.85194444
c_rogergresseyi	-72.99666667	-41.715
c_rogergresseyi	-73.60055556	-42.56611111
c_rogergresseyi	-73.21666667	-42.24944444
c_rogergresseyi	-73.35166667	-41.77305556
c_rogergresseyi	-73.3975	-42.20611111
c_rogergresseyi	-73.35166667	-41.77305556
c_rogergresseyi	-72.99666667	-41.715
c_rogergresseyi	-73.5875	-42.93527778
c_rogergresseyi	-73.45472222	-42.64472222
c_rogergresseyi	-73.5875	-42.93527778
c_rogergresseyi	-73.3975	-42.20611111
c_rogergresseyi	-72.65277778	-41.73861111
c_rogergresseyi	-73.5875	-42.93527778
c_rogergresseyi	-72.65277778	-41.73861111
c_rogergresseyi	-73.35166667	-41.77305556
c_rogergresseyi	-73.5875	-42.93527778
c_rogergresseyi	-73.44694444	-43.03416667
c_rogergresseyi	-73.35166667	-41.77305556
c_rogergresseyi	-73.3975	-42.20611111
c_rogergresseyi	-72.81638889	-42.85194444
c_rogergresseyi	-73.80694444	-44.1625
c_rogergresseyi	-73.3975	-42.20611111
c_rogergresseyi	-72.81027778	-42.95916667
c_rogergresseyi	-73.44694444	-43.03416667
c_rogergresseyi	-73.06444444	-42.70916667
c_rogergresseyi	-73.61055556	-46.31833333
c_rogergresseyi	-72.81638889	-42.85194444
c_rogergresseyi	-73.41833333	-45.31805556
c_rogergresseyi	-73.46944444	-42.12527778
c_rogergresseyi	-73.46944444	-42.12527778
c_rogergresseyi	-72.89444444	-44.75888889
c_rogergresseyi	-73.5875	-42.93527778
c_rogergresseyi	-73.6975	-44.53416667
c_rogergresseyi	-73.5875	-42.93527778
c_rogergresseyi	-73.50277778	-42.4575
c_rogergresseyi	-73.32833333	-42.60361111
c_rogergresseyi	-73.32833333	-42.60361111
c_rogergresseyi	-73.50277778	-42.4575
c_rogergresseyi	-72.99666667	-41.715
c_rogergresseyi	-72.81638889	-42.85194444
c_rogergresseyi	-72.78944444	-41.52361111
c_rogergresseyi	-72.99666667	-41.715
c_rogergresseyi	-73.60055556	-42.56611111
c_rogergresseyi	-73.60055556	-42.56611111
c_rogergresseyi	-72.81638889	-42.85194444
c_rogergresseyi	-72.81638889	-42.85194444
